# Supplementary material for: Immune profiling reveals umbilical cord blood mononuclear cells from South India display an IL-8 dominant, CXCL-10 deficient polyfunctional monocyte response to pathogen-associated molecular patterns that is distinct from adult blood cells
Source: Clin Exp Immunol. 2024 May 2;217(3):263–78. doi: 10.1093/cei/uxae034 (PMC11310697; doi:10.1093/cei/uxae034)
Supplement: uxae034_suppl_Supplementary_Materials [file uxae034_suppl_supplementary_materials.zip]

Archive with 14 entries (12 files):
- Figures/
- Figures/.DS_Store
- Figures/Sup Figure 1.tiff
- Figures/Sup Figure 2.tiff
- Figures/Sup Figure 3.tiff
- Figures/Sup Figure 4.tiff
- Figures/Sup Figure 5.tiff
- Figures/Sup Figure 6A.tiff
- Figures/Sup Figure 6B.tiff
- Figures/Sup Figure 7.tiff
- Figures/Sup Figure 8.tiff
- Tables/
- Tables/CEGeniusLog.txt
- Tables/Supplementary Tables 1-2.docx
