# Supplementary material for: Immune profiling reveals umbilical cord blood mononuclear cells from South India display an IL-8 dominant, CXCL-10 deficient polyfunctional monocyte response to pathogen-associated molecular patterns that is distinct from adult blood cells
Source: Clin Exp Immunol. 2024 May 2;217(3):263–78. doi: 10.1093/cei/uxae034 (PMC11310697; doi:10.1093/cei/uxae034)
Supplement: uxae034_suppl_Supplementary_Materials [file uxae034_suppl_supplementary_materials.zip › Tables/CEGeniusLog.txt]

Date and Time	Username	UserDomainname	Filenamepath	Error Number	Error Message	System Exception	Error LineNumber	Error MethodName	Applicationstarttime	Applicationendtime	CPU Used (%)	RAM Used (MB)

26-Apr-24 4:41:56 PM	9104450	HS-J-PCOUP-01	CEGenius v2.6.75	\\\\j-fs01\\OUP_Journals-L\\Production\\CLEXIM\\uxae034\\FROM_CLIENT\\Accepted_manuscripts\\cei-2023-10408-20240419104952\\suppl_data\\Update MS materials\\AV CEI submission\\Tables\\Supplementary Tables 1-2.docx	ThisAddInErr_007	Error in Validating MoveToWord	Root element is missing.	0	Application_DocumentBeforeClose			0%	10293MB
26-Apr-24 4:42:02 PM	9104450	HS-J-PCOUP-01	CEGenius v2.6.75	\\\\j-fs01\\OUP_Journals-L\\Production\\CLEXIM\\uxae034\\FROM_CLIENT\\Accepted_manuscripts\\cei-2023-10408-20240419104952\\suppl_data\\Update MS materials\\AV CEI submission\\Tables\\Supplementary Tables 1-2.docx	CEGDocVariableError0003	Unable find the MetaXml Name from the document: 	Object has been deleted.	0	ReadDocVariable		2024-04-26 04:41:56	16.72324%	10290MB
26-Apr-24 4:42:02 PM	9104450	HS-J-PCOUP-01	CEGenius v2.6.75	\\\\j-fs01\\OUP_Journals-L\\Production\\CLEXIM\\uxae034\\FROM_CLIENT\\Accepted_manuscripts\\cei-2023-10408-20240419104952\\suppl_data\\Update MS materials\\AV CEI submission\\Tables\\Supplementary Tables 1-2.docx	ThisAddInErr_007	Error in Validating MoveToWord	Root element is missing.	0	Application_DocumentBeforeClose		2024-04-26 04:41:56	0%	10290MB
26-Apr-24 4:42:02 PM	9104450	HS-J-PCOUP-01	CEGenius v2.6.75	\\\\j-fs01\\OUP_Journals-L\\Production\\CLEXIM\\uxae034\\FROM_CLIENT\\Accepted_manuscripts\\cei-2023-10408-20240419104952\\suppl_data\\Update MS materials\\AV CEI submission\\Tables\\Supplementary Tables 1-2.docx	CEGDocVariableError0003	Unable find the MetaXml Name from the document: 	Object has been deleted.	0	ReadDocVariable		2024-04-26 04:41:56	0%	10290MB
26-Apr-24 4:42:02 PM	9104450	HS-J-PCOUP-01	CEGenius v2.6.75	\\\\j-fs01\\OUP_Journals-L\\Production\\CLEXIM\\uxae034\\FROM_CLIENT\\Accepted_manuscripts\\cei-2023-10408-20240419104952\\suppl_data\\Update MS materials\\AV CEI submission\\Tables\\Supplementary Tables 1-2.docx	DocVarFileIDError0001	Unable to add the following DocVariable: 'fileID'	Object has been deleted.	0	addDocVariable		2024-04-26 04:41:56	0%	10290MB
